# Supplementary material for: From Beauty to Protection: How Phenotypic Traits Influence Conservation Perceptions of Freshwater Fish
Source: Animals (Basel). 2026 Jun 1;16(11):1696. doi: 10.3390/ani16111696 (PMC13255684; doi:10.3390/ani16111696)
Supplement: Supplementary file 1 [file animals-16-01696-s001.zip]

Archive with 1 entries (1 files):
- animals-4267585-supplementary.pdf
